# Supplementary material for: Immune genes and divergent antimicrobial peptides in flies of the subgenus Drosophila
Source: BMC Evol Biol. 2016 Oct 24;16:228. doi: 10.1186/s12862-016-0805-y (PMC5078906; doi:10.1186/s12862-016-0805-y)
Supplement: Additional file 1: Table S1. — PCR primers used in expression analyses and amplification of immune gene DNA from diverse Drosophila. (XLSX 39 kb) [file 12862_2016_805_MOESM1_ESM.xlsx]

## Sheet: Sheet1
Name/Direction	Species	Gene	Primer sequence (5'->3')	Purpose	Program	Reference	Efficiency	R^2
Forward	D. melanogaster	RpL32	GCC GCT TCA AGG GAC AGT ATC TG	qPCR	95°C 10min; 35x(95°C 15s, 60°C 45s); 65°C->95°C melt curve analysis	Haghayeghi et al. (2010)	See reference	See reference
Reverse		RpL32	AAA CGC GGT TCT GCA TGA G		95°C 10min; 35x(95°C 15s, 60°C 45s); 65°C->95°C melt curve analysis	Haghayeghi et al. (2010)
DptA-HanF		DptA	ATG CCC GAC GAC ATG ACC AT		95°C 10min; 35x(95°C 15s, 60°C 45s); 65°C->95°C melt curve analysis	This study	1.0518	0.99763
DptA-HanR		DptA	TTG TCG GTG GTC CAC ACC TT		95°C 10min; 35x(95°C 15s, 60°C 45s); 65°C->95°C melt curve analysis	This study
mAttB-362F		AttB	GGC CCA TGC CAA TTT ATT CA		95°C 10min; 35x(95°C 15s, 60°C 45s); 65°C->95°C melt curve analysis	Tsai et al. (2008)	See reference	See reference
mAttB-435R		AttB	CAT TGC GCT GGA ACT CGA A		95°C 10min; 35x(95°C 15s, 60°C 45s); 65°C->95°C melt curve analysis	Tsai et al. (2008)
Drom-F		Drosomycin	CGTGAGAACCTTTTCCAATATGAT		95°C 10min; 35x(95°C 15s, 60°C 45s); 65°C->95°C melt curve analysis	Binggeli et al. (2014)	See reference	See reference
Drom-R		Drosomycin	TCCCAGGACCACCAGCAT		95°C 10min; 35x(95°C 15s, 60°C 45s); 65°C->95°C melt curve analysis	Binggeli et al. (2014)
Dros-161F		Drosocin	ACTGGCCATCGAGGATCACC		95°C 10min; 35x(95°C 15s, 60°C 45s); 65°C->95°C melt curve analysis	This study	0.951	1
Dros-246R		Drosocin	TCTCCGCGGTATGCACACAT		95°C 10min; 35x(95°C 15s, 60°C 45s); 65°C->95°C melt curve analysis	This study
CG5791-70F		CG5791	CTGATCGGCGCTCATCCCAG		95°C 10min; 35x(95°C 15s, 60°C 45s); 65°C->95°C melt curve analysis	This study	0.9408	0.999
CG5791-187R		CG5791	GGGATGAGGAGAAGCTGCGG		95°C 10min; 35x(95°C 15s, 60°C 45s); 65°C->95°C melt curve analysis	This study
vDptC-203F	D. virilis	DptC	AGCGGCAAGGATGTATGGGC	qPCR	95°C 10min; 35x(95°C 15s, 60°C 45s); 65°C->95°C melt curve analysis	This study	0.9501	0.99993
vDptC-336R		DptC	CCCCATGAAGGCTCGCTGTT		95°C 10min; 35x(95°C 15s, 60°C 45s); 65°C->95°C melt curve analysis	This study
vAttB-480F		AttB	ACAACCTGGACGCCAAGGTG		95°C 10min; 35x(95°C 15s, 60°C 45s); 65°C->95°C melt curve analysis	This study	0.9726	0.99957
vAttB-626R		AttB	GCTTGCCAATGCCGGGAATG		95°C 10min; 35x(95°C 15s, 60°C 45s); 65°C->95°C melt curve analysis	This study
RpL-11F		RpL11	GCAGCCCGTGTTTTCTAAGG		95°C 10min; 35x(95°C 15s, 60°C 45s); 65°C->95°C melt curve analysis	Salminen et al. (2015)	0.9693	0.99972
RpL-11R		RpL11	TACTCGCGAACTTTCAAGCCAC		95°C 10min; 35x(95°C 15s, 60°C 45s); 65°C->95°C melt curve analysis	Modified from Salminen et al. (2015)
vDL-70F		Drosocin	TCTCGATCTGCGCAATGGCT		95°C 10min; 35x(95°C 15s, 60°C 45s); 65°C->95°C melt curve analysis	This study	0.9617	0.99972
vDL-166R		Drosocin	AACGCCTCTCGCACAACTCG		95°C 10min; 35x(95°C 15s, 60°C 45s); 65°C->95°C melt curve analysis	This study
Dvir GJ23146-F		CG5791-orthologue	ACG GCG TTT GTT TGA CTT GTC C		95°C 10min; 35x(95°C 15s, 60°C 45s); 65°C->95°C melt curve analysis	This study	0.9314	0.99987
Dvir GJ23146-R		CG5791-orthologue	GCC GTT GTT GAA GCT GCG ATA C		95°C 10min; 35x(95°C 15s, 60°C 45s); 65°C->95°C melt curve analysis	This study
Neo DptC-F	D. neotestacea	DptC	GTC CAC TAG ATG GGG CTT GA	qPCR	95°C 10min; 35x(95°C 15s, 60°C 45s); 65°C->95°C melt curve analysis	Hamilton et al. (2014)	See reference	See reference
Neo DptC-R		DptC	GGA GAA GGA TTG GGA TAG GC		95°C 10min; 35x(95°C 15s, 60°C 45s); 65°C->95°C melt curve analysis	Hamilton et al. (2014)
nAttAB 295F		AttB	GAG GTT CCG TGG CCT ACA ACA ATC		95°C 10min; 35x(95°C 15s, 60°C 45s); 65°C->95°C melt curve analysis	This study	0.9745	1
nAttAB 431R		AttB	CTT GGC ATC CAG GTT GTG AAC ACC		95°C 10min; 35x(95°C 15s, 60°C 45s); 65°C->95°C melt curve analysis	This study
nRpL28-F		RpL28	TAC CTG GGT CAG ATC CTT GC		95°C 10min; 35x(95°C 15s, 60°C 45s); 65°C->95°C melt curve analysis	Hamilton et al. (2014)	See reference	See reference
nRpL28-R		RpL28	CGT GCC GTT AAG AAC ACC AC		95°C 10min; 35x(95°C 15s, 60°C 45s); 65°C->95°C melt curve analysis	Hamilton et al. (2014)
Dros-174F		Drosocin	GCGAATTCATTCCAATCGATCGGTATC		95°C 10min; 35x(95°C 15s, 60°C 45s); 65°C->95°C melt curve analysis	This study	0.8666	0.998
Dros-281R		Drosocin	CTGACACGGCCATTGCGAAG		95°C 10min; 35x(95°C 15s, 60°C 45s); 65°C->95°C melt curve analysis	This study
nBom-55F		CG5791-orthologue	GACCAGTTGCCGGCAGCTAA		95°C 10min; 35x(95°C 15s, 60°C 45s); 65°C->95°C melt curve analysis	This study	0.9022	0.999
nBom-181R		CG5791-orthologue	TGGGACAGGTCAGGCAAACG		95°C 10min; 35x(95°C 15s, 60°C 45s); 65°C->95°C melt curve analysis	This study
IM4-3F	D. subobscura, D. falleni, D. neotestacea	IM4	GAA ATT CTT CCA AGC YGC YG	PCR	95°C 3min; 35x(94°C 30s, 54°C 45s, 72°C 75s); 72°C 3min	This study
IM4-210R		IM4	CTA RCC RGT GCG AAT GTA TTG		95°C 3min; 35x(94°C 30s, 54°C 45s, 72°C 75s); 72°C 3min	This study
DptC-104F	D. neotestacea, D. orientacea	DptC	AAA TCA CCC GGG GGA ATC AC		95°C 3min; 35x(94°C 30s, 54°C 45s, 72°C 75s); 72°C 3min	This study
DptC-291F	D. testacea, D. putrida	DptC	ATGAAGTTTACAATCCTTGCTTTGGT		95°C 3min; 35x(94°C 30s, 54°C 45s, 72°C 75s); 72°C 3min	This study
DptC-613R		DptC	TAA AAT CTG AAT CTG TAG ATA CCG CCA		95°C 3min; 35x(94°C 30s, 54°C 45s, 72°C 75s); 72°C 3min	This study
DptB-3F	D. hydei	DptB	GCAACTTAATCTCAGTKTGCTGC		95°C 3min; 35x(94°C 30s, 54°C 45s, 72°C 75s); 72°C 3min	This study
DptB-395R		DptB	CTATTGCCATAKGGWCCGCC		95°C 3min; 35x(94°C 30s, 54°C 45s, 72°C 75s); 72°C 3min	This study
Quantitative PCR reactions were 16 μL in volume (8 μL ABM EvaGreen Mastermix-S, 4.08 μL dH2O, 0.96 μL Primer F, 0.96 μL Primer R, 2 μL cDNA).
Polymerase chain reactions were 12.5 μL in volume (1.25 μL 10x PCR mastermix, 0.2 mM dNTPs, 1.5 mM MgCl2, 0.625 μL of 0.25 μM forward and reverse primers, and 0.31 units of taq polymerase (Applied Biological Materials) with 0.5 μL of DNA template).
