# Supplementary material for: Immune genes and divergent antimicrobial peptides in flies of the subgenus Drosophila
Source: BMC Evol Biol. 2016 Oct 24;16:228. doi: 10.1186/s12862-016-0805-y (PMC5078906; doi:10.1186/s12862-016-0805-y)
Supplement: Additional file 5: Table S2. — Net charges of DptA or DptC domains from Drosophila diptericins. Net charges were calculated using Protein Calculator v3.4 (http://protcalc.sourceforge.net/), and are given for each domain. DptC shows extensive differences at the amino acid sequence level. These differences have resulted in more extreme charges on each domain in the DptC molecule. DptC molecules generally have more negative P domains (except for D. albomicans), and more positive G domains, resulting in relatively similar net charges to DptA (except for D. albomicans). (XLSX 35 kb) [file 12862_2016_805_MOESM5_ESM.xlsx]

## Sheet: Sheet1
Subgenus	Organism	Net charge of P domain (pH 6.5)	Net charge of G domain (pH 6.5)	Net charge of Dpt molecule (pH 6.5)
Sophophora	D. melanogaster	-1	1.5	0.5
Sophophora	D. yakuba	0	1	1
Sophophora	D. ananassae	-1	-0.5	-1.5
Sophophora	D. pseudoobscura	-1	0.5	-0.5
Sophophora	D. willistoni	-1	2	1
Drosophila	D. virilis	-2	3	1
Drosophila	D. mojavensis	-1	3	2
Drosophila	D. grimshawi	-2	3	1
Drosophila	D. albomicans	1	3.5	4.5
Drosophila	D. guttifera	Not available	4	Not available
Drosophila	D. neotestacea	-2	3	1
